# Supplementary material for: Coinfection of Clonorchis sinensis and hepatitis B virus: clinical liver indices and interaction in hepatic cell models
Source: Parasit Vectors. 2022 Dec 12;15:460. doi: 10.1186/s13071-022-05548-5 (PMC9746095; doi:10.1186/s13071-022-05548-5)
Supplement: Supplementary file 1 — Additional file 1: Table S1. Primer sequences for Q-PCR [file 13071_2022_5548_MOESM1_ESM.xls]

## Sheet: Sheet1
Table S1. Primer sequences for Q-PCR
Gene	Primer sequence 5'-3'
Human TNF-α
Forward primer	CAACCTCCTCTCTGCCATCAAGA
Reverse primer	CTGGAAGACCCCTCCCAGATAGA
Human IL-1β
Forward primer	TTTGAAGCTGATGGCCCTAAACA
Reverse primer	TGTAGTGGTGGTCGGAGATTCGT
Human IL-6
Forward primer	GCTGCAGGACATGACAACTCATC
Reverse primer	TCTGAGGTGCCCATGCTACATTT
Human α-SMA
Forward primer	CTATGAGGGCTATGCCTTGCC
Reverse primer	GCTCAGCAGTAGTAACGAAGGA
Human Collagen I
Forward primer	TGTTCAGCTTTGTGGACCTC
Reverse primer	TCTGTACGCAGGTGATTGGT
Human Collagen III
Forward primer	ATGGTTGCACGAAACACACT
Reverse primer	CTTGATCAGGACCACCAATG
Human β-actin
Forward primer	GCTCCTCCTGAGCGCAAG
Reverse primer	CATCTGCTGGAAGGTGGACA
